# Supplementary material for: DW-UNet: Loss Balance under Local-Patch for 3D Infection Segmentation from COVID-19 CT Images
Source: Diagnostics (Basel). 2021 Oct 20;11(11):1942. doi: 10.3390/diagnostics11111942 (PMC8623821; doi:10.3390/diagnostics11111942)
Supplement: Supplementary file 1 [file diagnostics-11-01942-s001.zip]

Archive with 1 entries (1 files):
- diagnostics-1362049-supplementary.pdf
